# Supplementary material for: The earliest fossil record of Panorpidae (Mecoptera) from the Middle Jurassic of China
Source: Zookeys. 2014 Aug 6;(431):79–92. doi: 10.3897/zookeys.431.7561 (PMC4141175; doi:10.3897/zookeys.431.7561)
Supplement: XML Treatment for Jurassipanorpa [file zookeys.431.7561-treatment1.xml]

<!DOCTYPE tp:taxon-treatment
  PUBLIC "-//TaxonX//DTD Taxonomic Treatment Publishing DTD v0 20100105//EN" "tax-treatment-NSO.dtd">
<tp:taxon-treatment xmlns:tp="http://www.plazi.org/taxpub"><tp:treatment-meta><kwd-group><label>Taxon classification</label><kwd><named-content content-type="kingdom">Animalia</named-content></kwd><kwd><named-content content-type="order">Mecoptera</named-content></kwd><kwd><named-content content-type="family">Panorpidae</named-content></kwd></kwd-group><mixed-citation publication-type="journal"><person-group><name><surname>Ding</surname><given-names>He</given-names></name><name><surname>Shih</surname><given-names>Chungkun</given-names></name><name><surname>Bashkuev</surname><given-names>Alexei</given-names></name><name><surname>Zhao</surname><given-names>Yunyun</given-names></name><name><surname>Ren</surname><given-names>Dong</given-names></name></person-group><article-title>The earliest fossil record of Panorpidae (Mecoptera) from the Middle Jurassic of China</article-title><source>Zookeys</source><day>6</day><month>8</month><year>2014</year><volume>2014</volume><issue>431</issue><fpage>79</fpage><lpage>92</lpage><pub-id pub-id-type="doi">10.3897/zookeys.431.7561</pub-id></mixed-citation></tp:treatment-meta><tp:nomenclature><tp:taxon-name>
                            <tp:taxon-name-part taxon-name-part-type="genus">Jurassipanorpa</tp:taxon-name-part>
                            <object-id xmlns:xlink="http://www.w3.org/1999/xlink" content-type="zoobank" xlink:type="simple">http://zoobank.org/5D919FDF-18E3-48D5-B723-2BDCE98B900B</object-id>
                        </tp:taxon-name><tp:taxon-authority>Ding, Shih &amp; Ren</tp:taxon-authority><tp:taxon-status xmlns:xlink="http://www.w3.org/1999/xlink" xlink:type="simple">gen. n.</tp:taxon-status></tp:nomenclature><tp:treatment-sec sec-type="Etymology"><title>Etymology.</title><p>The generic name is a combination of Jurassic, highlighting the age of these fossil panorpids, and <italic><tp:taxon-name>Panorpa</tp:taxon-name></italic>, the type genus of <tp:taxon-name>Panorpidae</tp:taxon-name>. Gender feminine.</p></tp:treatment-sec><tp:treatment-sec sec-type="Type species"><title>Type species.</title><p><italic><tp:taxon-name>Jurassipanorpa impunctata</tp:taxon-name></italic> Ding, Shih &amp; Ren, sp. n.</p></tp:treatment-sec><tp:treatment-sec sec-type="Other included species"><title>Other included species.</title><p><italic><tp:taxon-name>Jurassipanorpa sticta</tp:taxon-name></italic> Ding, Shih &amp; Ren sp. n.</p></tp:treatment-sec><tp:treatment-sec sec-type="Diagnosis"><title>Diagnosis.</title><p>In forewing, Sc reaching the anterior margin near or beyond the middle of the wing; both R<sub>1</sub> and Rs<sub>1</sub> with two branches; 1A reaching posterior margin distad of the forking of Rs from R<sub>1</sub>; 3 anal veins present; one crossvein between Cu<sub>1</sub> and Cu<sub>2</sub> and between 1A and 2A respectively.</p></tp:treatment-sec><tp:treatment-sec sec-type="Remarks"><title>Remarks.</title><p>We assigned this genus to <tp:taxon-name>Panorpidae</tp:taxon-name> mainly based on the following characters: (1) head capsule with prolonged downward mouthparts; (2) slender wings and forewing slightly larger than hind wing with similar veins; (3) forewing Rs with five branches; (4) forewing M with four branches; (5) forewing Cu<sub>1</sub> not fused with M basally, one crossvein between M<sub>4</sub> and Cu<sub>1</sub>; and (6) hind wing Rs with five and M with four branches as those of forewing.</p></tp:treatment-sec></tp:taxon-treatment>
