# Supplementary material for: The earliest fossil record of Panorpidae (Mecoptera) from the Middle Jurassic of China
Source: Zookeys. 2014 Aug 6;(431):79–92. doi: 10.3897/zookeys.431.7561 (PMC4141175; doi:10.3897/zookeys.431.7561)
Supplement: XML Treatment for Jurassipanorpa impunctata [file zookeys.431.7561-treatment2.xml]

<!DOCTYPE tp:taxon-treatment
  PUBLIC "-//TaxonX//DTD Taxonomic Treatment Publishing DTD v0 20100105//EN" "tax-treatment-NSO.dtd">
<tp:taxon-treatment xmlns:tp="http://www.plazi.org/taxpub"><tp:treatment-meta><kwd-group><label>Taxon classification</label><kwd><named-content content-type="kingdom">Animalia</named-content></kwd><kwd><named-content content-type="order">Mecoptera</named-content></kwd><kwd><named-content content-type="family">Panorpidae</named-content></kwd></kwd-group><mixed-citation publication-type="journal"><person-group><name><surname>Ding</surname><given-names>He</given-names></name><name><surname>Shih</surname><given-names>Chungkun</given-names></name><name><surname>Bashkuev</surname><given-names>Alexei</given-names></name><name><surname>Zhao</surname><given-names>Yunyun</given-names></name><name><surname>Ren</surname><given-names>Dong</given-names></name></person-group><article-title>The earliest fossil record of Panorpidae (Mecoptera) from the Middle Jurassic of China</article-title><source>Zookeys</source><day>6</day><month>8</month><year>2014</year><volume>2014</volume><issue>431</issue><fpage>79</fpage><lpage>92</lpage><pub-id pub-id-type="doi">10.3897/zookeys.431.7561</pub-id></mixed-citation></tp:treatment-meta><tp:nomenclature><tp:taxon-name>
                            <tp:taxon-name-part taxon-name-part-type="genus">Jurassipanorpa</tp:taxon-name-part>
                            <tp:taxon-name-part taxon-name-part-type="species">impunctata</tp:taxon-name-part>
                            <object-id xmlns:xlink="http://www.w3.org/1999/xlink" content-type="zoobank" xlink:type="simple">http://zoobank.org/021EE774-F1FC-4C91-A91F-7E39A5B82809</object-id>
                        </tp:taxon-name><tp:taxon-authority>Ding, Shih &amp; Ren</tp:taxon-authority><tp:taxon-status xmlns:xlink="http://www.w3.org/1999/xlink" xlink:type="simple">sp. n.</tp:taxon-status><xref ref-type="fig" rid="F1">Figs 1</xref><xref ref-type="fig" rid="F2">, 2</xref></tp:nomenclature><tp:treatment-sec sec-type="Etymology"><title>Etymology.</title><p>From the Latin <italic>impunctata</italic>, meaning no spots, referring to the fact that no spots and fasciae on all wings.</p></tp:treatment-sec><tp:treatment-sec sec-type="Holotype"><title>Holotype.</title><p>CNU-MEC-NN-2013006, a well-preserved female specimen with body and wings, but legs poorly preserved.</p></tp:treatment-sec><tp:treatment-sec sec-type="Paratype"><title>Paratype.</title><p>CNU-MEC-NN-2013012 P/C, sex unknown, with well-preserved legs, but four wings overlapping almost entirely and abdomen partially preserved.</p></tp:treatment-sec><tp:treatment-sec sec-type="Locality and horizon"><title>Locality and horizon.</title><p>Jiulongshan Formation, late Middle Jurassic; Daohugou Village, Ningcheng County, Inner Mongolia, China.</p></tp:treatment-sec><tp:treatment-sec sec-type="Diagnosis"><title>Diagnosis.</title><p>On both fore- and hind wings, Rs<sub>1+2</sub> shorter than Rs<sub>1a+1b</sub>, Rs<sub>1+2</sub> shorter than Rs<sub>3+4</sub>, Rs and M forking at the same level and no spots or fasciae.</p></tp:treatment-sec><tp:treatment-sec sec-type="Description"><title>Description.</title><p>Mainly based on Holotype, unless indicated as paratype. A well-preserved female adult fossil. Body 12 mm long. Forewing and hind wing overlapping almost entirely, but most of veins discernible. Thorax and abdomen preserved, but head poorly preserved. Legs poorly preserved, with only few fragments (<xref ref-type="fig" rid="F1">Figs 1A</xref>, <xref ref-type="fig" rid="F2">2A</xref>, <xref ref-type="fig" rid="F2">2C–F</xref>).</p><!--PageBreak--><p><italic>Head</italic>: Head capsule with downward extended mouthparts; compound eyes large and oval, three ocelli present (<xref ref-type="fig" rid="F1">Figs 1A</xref>, <xref ref-type="fig" rid="F2">2A</xref>); Antennae filiform in paratype (<xref ref-type="fig" rid="F1">Figs 1C</xref>, <xref ref-type="fig" rid="F2">2B</xref>).</p><p><italic>Thorax</italic>: In dorsal view, 2.9 mm long, two setae on pronotum as preserved. Pronotum, mesonotum, metanotum clearly discernible. Meso- and metanotum about the same size; larger than pronotum.</p><p><italic>Abdomen</italic>: In dorsal view, 9 mm long, tapering apically, with eleven visible segments; segments IX-XI more slender and shorter than segments II-VI. Cerci not preserved. Sterna visible in segments II-VI.</p><p><italic>Legs</italic>: Densely covered with short setae, two long tibial spurs preserved in a mid leg, one tibial spur preserved in a fore leg and two hind legs in paratype (<xref ref-type="fig" rid="F1">Figs 1C</xref>, <xref ref-type="fig" rid="F2">2B</xref>).</p><!--PageBreak--><!--PageBreak--><p><italic>Wings</italic>: Venation similar to venation of <italic><tp:taxon-name>Panorpa</tp:taxon-name></italic>. Forewing (<xref ref-type="fig" rid="F1">Figs 1A</xref>, <xref ref-type="fig" rid="F2">2A, B, C, D, F</xref>) 14 mm long with a maximal width of 4 mm, longer than the abdomen; Sc terminating at anterior margin near the middle of the wing; one distally located crossvein between Sc and R<sub>1</sub>; R<sub>1</sub> long, branching and curving around pterostigma; one crossvein present between R<sub>1</sub> and Rs<sub>1</sub>; Rs with five branches; Rs<sub>1</sub> forking into Rs<sub>1a</sub> and Rs<sub>1b</sub>; Rs<sub>1</sub> and Rs<sub>3+4</sub> forking nearly at the same level; Rs<sub>1+2</sub> forking proximad of Rs<sub>3+4</sub> forking; one crossvein between Rs<sub>3+4</sub> and M<sub>1+2</sub>; Rs and M forking at the same level; M with four branches; M<sub>3+4</sub> shorter than M<sub>1+2</sub>; Cu<sub>1</sub> not fusing with M basally; one crossvein present between Cu<sub>1</sub> and Cu<sub>2</sub>; 1A long, reaching posterior wing margin beyond the forking of Rs from R<sub>1</sub>; one crossvein between 1A and 2A; 2A and 3A long, one crossvein between 2A and 3A; long and robust setae ranging from 0.09 to 0.17 mm in length, present on veins 1A, 2A and 3A (<xref ref-type="fig" rid="F1">Figs 1B, D</xref>, <xref ref-type="fig" rid="F2">2D, F</xref>). Hind wing (<xref ref-type="fig" rid="F1">Figs 1A</xref>, <xref ref-type="fig" rid="F2">2A, E</xref>), 12.3 mm long with a maximal width of 3.9 mm, smaller than forewing distinctly, of similar shape and veins; Sc short, reaching anterior wing margin before one-half wing length; one crossvein present between Sc and R<sub>1</sub>; R<sub>1</sub> without forking; Rs with five branches; Rs and M forking at almost the same level; one crossvein present between R<sub>1</sub> and Rs<sub>1</sub>; Rs<sub>1</sub> forking into Rs<sub>1a</sub> and Rs<sub>1b</sub>; one crossvein between Rs<sub>1b</sub> and Rs<sub>2</sub>; Rs<sub>2</sub> without forking; one crossvein between Rs<sub>2</sub> and Rs<sub>3</sub>; Rs<sub>1+2</sub> forking proximad of Rs<sub>3+4</sub> forking; one crossvein between Rs<sub>3</sub> and Rs<sub>4</sub>; M<sub>1+2</sub> forking proximad of Rs<sub>3+4</sub> forking; one crossvein between Rs<sub>3+4</sub> and M<sub>1+2</sub> and one crossvein between Rs<sub>4</sub> and M<sub>1</sub>; M with four branches; one crossvein between M<sub>1</sub> and M<sub>2</sub>; M<sub>3+4</sub> shorter than M<sub>1+2</sub>; one crossvein between M<sub>2</sub> and M<sub>3</sub> and between M<sub>3</sub> and M<sub>4</sub> respectively; Cu<sub>1</sub> coalesced with M basally; one crossvein between M<sub>4</sub> and Cu<sub>1</sub>; no crossveins between anal veins.</p><fig id="F1" position="float" orientation="portrait"><label>Figure 1.</label><caption><p><italic><tp:taxon-name>Jurassipanorpa impunctata</tp:taxon-name></italic> gen. et sp. n., holotype, CNU-MEC-NN-2013006; paratype, CNU-MEC-NN-2013012 P/C. photos. <bold>A</bold> holotype <bold>B</bold> setae on forewings, under alcohol, outlined at rectangular frame in <bold>A</bold>; <bold>C</bold> paratype, under alcohol <bold>D</bold> setae on forewings, under alcohol, outlined at rectangular frame in <bold>C.</bold> Scale bars: 1 mm in <bold>A</bold>; 0.5 mm in <bold>B, C</bold>; 2 mm in <bold>C.</bold></p></caption><graphic xmlns:xlink="http://www.w3.org/1999/xlink" xlink:href="zookeys-431-079-g001.jpg" position="float" orientation="portrait" xlink:type="simple"/></fig><fig id="F2" position="float" orientation="portrait"><label>Figure 2.</label><caption><p><italic><tp:taxon-name>Jurassipanorpa impunctata</tp:taxon-name></italic> gen. et sp. n. line drawings. <bold>A</bold> holotype <bold>B</bold> paratype <bold>C</bold> left forewing of the holotype <bold>D</bold> anal part of left forewing highlighting setae of the holotype <bold>E</bold> left hind wing of the holotype, crossvein between M<sub>3</sub> and M<sub>4</sub> is based on the right hind wing <bold>F</bold> right forewing highlighting setae of the holotype. Scale bars: 1 mm in <bold>A–F.</bold></p></caption><graphic xmlns:xlink="http://www.w3.org/1999/xlink" xlink:href="zookeys-431-079-g002.jpg" position="float" orientation="portrait" xlink:type="simple"/></fig><fig id="F3" position="float" orientation="portrait"><label>Figure 3.</label><caption><p><italic><tp:taxon-name>Jurassipanorpa sticta</tp:taxon-name></italic> sp. n., holotype, CNU-MEC-NN-2013007 P/C; paratype, CNU-MEC-NN-2013011. photos. <bold>A</bold> part of the holotype <bold>B</bold> counterpart of the holotype <bold>C</bold> anal part of forewings of the holotype, under alcohol <bold>D</bold> paratype, under alcohol <bold>E</bold> setae on forewings, under alcohol, outlined at rectangular frame in D. Scale bars: 1 mm in A–D, 0.5 mm in <bold>E.</bold></p></caption><graphic xmlns:xlink="http://www.w3.org/1999/xlink" xlink:href="zookeys-431-079-g003.jpg" position="float" orientation="portrait" xlink:type="simple"/></fig></tp:treatment-sec></tp:taxon-treatment>
