# Supplementary material for: The earliest fossil record of Panorpidae (Mecoptera) from the Middle Jurassic of China
Source: Zookeys. 2014 Aug 6;(431):79–92. doi: 10.3897/zookeys.431.7561 (PMC4141175; doi:10.3897/zookeys.431.7561)
Supplement: XML Treatment for Jurassipanorpa sticta [file zookeys.431.7561-treatment3.xml]

<!DOCTYPE tp:taxon-treatment
  PUBLIC "-//TaxonX//DTD Taxonomic Treatment Publishing DTD v0 20100105//EN" "tax-treatment-NSO.dtd">
<tp:taxon-treatment xmlns:tp="http://www.plazi.org/taxpub"><tp:treatment-meta><kwd-group><label>Taxon classification</label><kwd><named-content content-type="kingdom">Animalia</named-content></kwd><kwd><named-content content-type="order">Mecoptera</named-content></kwd><kwd><named-content content-type="family">Panorpidae</named-content></kwd></kwd-group><mixed-citation publication-type="journal"><person-group><name><surname>Ding</surname><given-names>He</given-names></name><name><surname>Shih</surname><given-names>Chungkun</given-names></name><name><surname>Bashkuev</surname><given-names>Alexei</given-names></name><name><surname>Zhao</surname><given-names>Yunyun</given-names></name><name><surname>Ren</surname><given-names>Dong</given-names></name></person-group><article-title>The earliest fossil record of Panorpidae (Mecoptera) from the Middle Jurassic of China</article-title><source>Zookeys</source><day>6</day><month>8</month><year>2014</year><volume>2014</volume><issue>431</issue><fpage>79</fpage><lpage>92</lpage><pub-id pub-id-type="doi">10.3897/zookeys.431.7561</pub-id></mixed-citation></tp:treatment-meta><tp:nomenclature><tp:taxon-name>
                            <tp:taxon-name-part taxon-name-part-type="genus">Jurassipanorpa</tp:taxon-name-part>
                            <tp:taxon-name-part taxon-name-part-type="species">sticta</tp:taxon-name-part>
                            <object-id xmlns:xlink="http://www.w3.org/1999/xlink" content-type="zoobank" xlink:type="simple">http://zoobank.org/73034C76-F459-48E5-A12C-EA1989478855</object-id>
                        </tp:taxon-name><tp:taxon-authority>Ding, Shih &amp; Ren</tp:taxon-authority><tp:taxon-status xmlns:xlink="http://www.w3.org/1999/xlink" xlink:type="simple">sp. n.</tp:taxon-status><xref ref-type="fig" rid="F3">Figs 3</xref><xref ref-type="fig" rid="F4">, 4</xref></tp:nomenclature><tp:treatment-sec sec-type="Etymology"><title>Etymology.</title><p>From the Greek <italic>stiktos</italic>, meaning spotted, referring to various spots and fasciae on wings.</p></tp:treatment-sec><tp:treatment-sec sec-type="Holotype"><title>Holotype.</title><p>CNU-MEC-NN-2013007 P/C, part and counterpart, sex unknown, well- preserved fore- and hind wings, but abdomen indiscernible.</p></tp:treatment-sec><tp:treatment-sec sec-type="Paratype"><title>Paratype.</title><p>CNU-MEC-NN-2013011, sex unknown, anal part of forewings well- persevered.</p></tp:treatment-sec><tp:treatment-sec sec-type="Locality and horizon"><title>Locality and horizon.</title><p>Jiulongshan Formation, late Middle Jurassic; Daohugou Village, Ningcheng County, Inner Mongolia, China.</p></tp:treatment-sec><tp:treatment-sec sec-type="Diagnosis"><title>Diagnosis.</title><p>On both fore- and hind wings, Rs<sub>1+2</sub> longer than Rs<sub>1a+1b</sub> and Rs<sub>1+2</sub> longer than Rs<sub>3+4</sub>. Rs and M forking at the same level on forewing but Rs forking proximad of M forking on hind wing. All wings with scattered dark spots and fasciae.</p></tp:treatment-sec><tp:treatment-sec sec-type="Description"><title>Description.</title><p>Mainly based on Holotype, unless indicated as paratype. A well-preserved adult fossil, sex unknown. Right forewing and hind wing nearly overlapping entirely, but most veins discernible, left forewing and right wings partially overlapping, left hind wing well preserved (<xref ref-type="fig" rid="F3">Figs 3A, B</xref>, <xref ref-type="fig" rid="F4">4A</xref>).</p><p><italic>Head</italic>: Head capsule with prolonged downward mouthparts as modern panorpids. Compound eyes large and oval; ocelli untraceable; antennae filiform, with 25 segments as preserved.</p><p><italic>Thorax</italic>: poorly preserved (<xref ref-type="fig" rid="F3">Figs 3A–C</xref>, <xref ref-type="fig" rid="F4">4A</xref>), only prothorax and part mesothorax recognizable. Few setae on tergum.</p><p><italic>Legs</italic>: Densely covered with short setae; one mid leg not preserved; coxae and trochanters of all legs not preserved; femur and tibia long; two long tibial spurs present on a fore leg, one tibial spur present on a hind leg and one of them incomplete on a mid leg.</p><p><italic>Abdomen</italic>: Indiscernible.</p><!--PageBreak--><!--PageBreak--><!--PageBreak--><p><italic>Wings</italic>: Forewing, 11 mm long with a maximum width of 3.9 mm, with scattered dark spots and fasciae (<xref ref-type="fig" rid="F3">Figs 3A–C</xref>, <xref ref-type="fig" rid="F4">4A, C, E</xref>) with a different pattern from those of extant <tp:taxon-name>Panorpidae</tp:taxon-name>. Sc long, reaching anterior wing margin beyond one-half of wing length; one crossvein between Sc and R<sub>1</sub> located nearly of mid-length of Sc; R<sub>1</sub> long with two branches; one crossvein between R<sub>1</sub> and Rs<sub>1</sub>; Rs with five branches, originating from R<sub>1</sub> nearly basal 1/3 of forewing length; Rs<sub>1</sub> forking into Rs<sub>1a</sub> and Rs<sub>1b</sub>; one crossvein between Rs<sub>1b</sub> and Rs<sub>2</sub>; two crossveins between Rs<sub>2</sub> and Rs<sub>3</sub>; Rs<sub>1+2</sub> forking distad to Rs<sub>3+4</sub> forking; one crossvein between Rs<sub>3</sub> and Rs<sub>4</sub>; Rs and M forking at almost the same level; one crossvein between Rs<sub>4</sub> and M<sub>1</sub>; M with four branches; one crossvein between M<sub>1</sub> and M<sub>2</sub>; M<sub>3+4</sub> shorter than M<sub>1+2</sub>; one crossvein between M<sub>2</sub> and M<sub>3</sub>; Cu<sub>1</sub> not fusing with M basally, but joining M<sub>4</sub> by a oblique crossvein; Cu<sub>1</sub> fusing with Cu<sub>2</sub> basally and one crossvein between Cu<sub>1</sub> and Cu<sub>2</sub>; 1A long, reaching posterior wing margin distad to the origination of Rs from R<sub>1</sub>; 2A and 3A short; long and robust setae ranging from 0.15 to 0.38 mm in length, present on veins 1A, 2A and 3A of holotype and paratype (<xref ref-type="fig" rid="F4">Fig. 4E, F</xref>). Left hind wing extended, right hind wing covered by the right forewing, incomplete; hind wing 9 mm long with a maximal width of 3.2 mm, smaller than forewing distinctly, of similar shape and veins (<xref ref-type="fig" rid="F3">Figs 3A, B</xref>, <xref ref-type="fig" rid="F4">4A, D</xref>); but fasciae much reduced. Sc short, reaching anterior wing margin beyond one-half of wing length; one crossvein between Sc and R<sub>1</sub>; R<sub>1</sub> long without forking; Rs with five branches; Rs<sub>1</sub> forking into Rs<sub>1a</sub> and Rs<sub>1b</sub>; one crossvein between Rs<sub>1b</sub> and Rs<sub>2</sub>; Rs<sub>1</sub> shorter than Rs<sub>1+2</sub>; one crossvein between Rs<sub>2</sub> and Rs<sub>3</sub>; Rs<sub>1+2</sub> forking distad to Rs<sub>3+4</sub> forking; one crossvein between Rs<sub>3</sub> and Rs<sub>4</sub>; M furcating distad to the Rs forking; one crossvein between Rs<sub>4</sub> and M<sub>1</sub>; M with four branches; one crossvein between M<sub>2</sub> and M<sub>3</sub>; M<sub>3+4</sub> shorter than M<sub>1+2</sub>; one crossvein between M<sub>3</sub> and M<sub>4</sub>; Cu<sub>1</sub> coalesced with M basally; no crossveins present between M and Cu<sub>1</sub>; anal veins not discernible on hind wing due to poor preservation.</p></tp:treatment-sec><tp:treatment-sec sec-type="Comparison"><title>Comparison.</title><p><italic><tp:taxon-name>Jurassipanorpa sticta</tp:taxon-name></italic> sp. n. is differentiated from <italic><tp:taxon-name>Jurassipanorpa impunctata</tp:taxon-name></italic> gen. et sp. n. by the following characters: (1) <italic><tp:taxon-name>Jurassipanorpa sticta</tp:taxon-name></italic> with various spots and fasciae (vs. <italic><tp:taxon-name>Jurassipanorpa impunctata</tp:taxon-name></italic> without spots and fasciae); (2) Rs<sub>1+2</sub> longer than Rs<sub>1a+1b</sub> (vs. Rs<sub>1+2</sub> shorter than Rs<sub>1a+1b</sub>); (3) Rs<sub>1+2</sub> longer than Rs<sub>3+4</sub> (vs. Rs<sub>1+2</sub> shorter than Rs<sub>3+4</sub>) (4) Rs and M forking at the same level on forewing, but Rs furcating proximad of M forking on hind wing (vs. Rs and M forking at the same level on both fore- and hind wing).</p><fig id="F4" position="float" orientation="portrait"><label>Figure 4.</label><caption><p><italic><tp:taxon-name>Jurassipanorpa sticta</tp:taxon-name></italic> sp. n. line drawings. <bold>A</bold> holotype <bold>B</bold> paratype <bold>C</bold> left forewing of the holotype <bold>D</bold> left hind wing of the holotype <bold>E</bold> anal part of right forewing highlighting setae of the holotype <bold>F</bold> left forewing highlighting setae of the paratype. Scale bars: 1 mm in <bold>A–F.</bold></p></caption><graphic xmlns:xlink="http://www.w3.org/1999/xlink" xlink:href="zookeys-431-079-g004.jpg" position="float" orientation="portrait" xlink:type="simple"/></fig></tp:treatment-sec><tp:treatment-sec><!--Section generated to contain objects referenced in tp:taxon-treatment.--><fig id="F3" position="float" orientation="portrait"><label>Figure 3.</label><caption><p><italic><tp:taxon-name>Jurassipanorpa sticta</tp:taxon-name></italic> sp. n., holotype, CNU-MEC-NN-2013007 P/C; paratype, CNU-MEC-NN-2013011. photos. <bold>A</bold> part of the holotype <bold>B</bold> counterpart of the holotype <bold>C</bold> anal part of forewings of the holotype, under alcohol <bold>D</bold> paratype, under alcohol <bold>E</bold> setae on forewings, under alcohol, outlined at rectangular frame in D. Scale bars: 1 mm in A–D, 0.5 mm in <bold>E.</bold></p></caption><graphic xmlns:xlink="http://www.w3.org/1999/xlink" xlink:href="zookeys-431-079-g003.jpg" position="float" orientation="portrait" xlink:type="simple"/></fig></tp:treatment-sec></tp:taxon-treatment>
